# Supplementary material for: Post-GWAS screening of candidate genes for refractive error in mutant zebrafish models
Source: Sci Rep. 2023 Feb 3;13:2017. doi: 10.1038/s41598-023-28944-y (PMC9898536; doi:10.1038/s41598-023-28944-y)
Supplement: Supplementary file 1 — Supplementary Information 1. [file 41598_2023_28944_MOESM1_ESM.xlsx]

## Sheet: Sup Data S1
		GWAS meta-analysis7,8							Retinal expression (references)								Extraretinal expression (reference)	Choroidal expression (references)					Pathway
Annotated genes	Protein	Variant	Effect allele	Other allele	Location of variant	Direction	P-value	Z-score (Effect size)	RGC	bipolar	müller	amacrine	horizontal	cone	rod	RPE	cornea	endothelial cells	pericytes	melanocytes	fibroblasts	immune cells	Relevant function
TJP2	Tight junction protein ZO-2	rs11145465	A	C	Chr 9: 71766593	Myopia	2.512e-16	-8988	2,3	1,2,3,6	1,2,6	2,3	2,3,6	1,2,3,6	1,2,3,6	2,4	5	4	4	2,4	4	4	neuronal development, cell-cell adhesion
PDE11A	Dual 3',5'-cyclic-AMP and -GMP phosphodiesterase 11A	rs2573081	C	G	Chr 2: 178828507	Hyperopia	2.753e-50	15366	2,3	2,3,6	1,2,6	1,2,3	2		2,3,6	4		4			4	4	cAMP and cGMP signaling
SHISA6	Shisa family member 6	rs2908972	A	T	Chr 17: 11407259	Myopia	3.663e-54	-15934	2	2,3,6	2,6	1,2				4		4			4		neurotransmission (AMPA-type glutamate receptor regulator)
LAMA2	Laminin subunit alpha-2	rs12193446	A	G	Chr 6: 129820038	Myopia	9.87E-328	-31465		1,2,3,6	1,2,6			2	2,6	2,4	5	4	4		4	4	extracellular matrix remodeling
LRRC4C	Leucine-rich repeat-containing protein 4C	rs11602008	A	T	Chr 11: 40149305	Hyperopia	2.06E-102	21487	2,3	1,2,3,6	1,2,6	1,2,3	2,6	2,6	1,2,6		5	4			4		neuronal development, cell-cell adhesion
KCNQ5	Potassium voltage-gated channel subfamily KQT member 5	rs7744813	A	C	Chr 6: 73643289	Myopia	6.01E-132	-24443	2	2,3,6	2,6	2	2,6	2	2,6	2	5			2,4			cation channel activity (potasium), visual cycle
GNB3	Guanine nucleotide-binding protein G(I)/G(S)/G(T) subunit beta-3	rs5442	A	G	Chr 12: 6954864	Myopia	7.752e-44	-14372	1,2,3	2,3,6	1,2,6	1,2,3	2,3,6	1,2,3,6	1,2,3,6	2,4	5	4	4		4		G protein signaling
RBFOX1	RNA binding protein fox-1 homolog 1	rs10500355	A	T	Chr 16: 7459347	Myopia	6.38E-109	-22172	1,2,3	2,3,6	1,2,6	1,2,3	2	2,3	2,3,6		5			4	4	4	neuronal development
GRIA4	Glutamate receptor 4	rs1954761	T	C	Chr 11: 105596885	Myopia	9.668e-24	-10705	1,2,3	2,3,6	1,2,6	1,2,3	2,3,6	2,3	2,3,6		5		4		4		neurotransmission (glutamate)
References
1	scRNA-seq dataset neural retina	Lukowski et al. 2019. “A Single-Cell Transcriptome Atlas of the Adult Human Retina.” The EMBO Journal 38 (18): e100811.
2	scRNA-seq dataset neural retina	Cowan et al. 2020. “Cell Types of the Human Retina and Its Organoids at Single-Cell Resolution.” Cell 182 (6): 1623-1640.e34.
3	scRNA-seq dataset retina	Voigt et al. 2019. “Molecular Characterization of Foveal versus Peripheral Human Retina by Single-Cell RNA Sequencing.” Experimental Eye Research 184 (July): 234–42.
4	scRNA-seq dataset RPE and choroid	Voigt et al. 2019. “Single-Cell Transcriptomics of the Human Retinal Pigment Epithelium and Choroid in Health and Macular Degeneration.” Proceedings of the National Academy of Sciences of the United States of America 116 (48): 24100–107.
5	scRNA-seq dataset cornea	Collin et al. 2021. “A Single Cell Atlas of Human Cornea That Defines Its Development, Limbal Progenitor Cells and Their Interactions with the Immune Cells.” The Ocular Surface 21 (July): 279–98.
6	Human Protein Atlas	Thul et al. 2017. “A Subcellular Map of the Human Proteome.” Science (New York, N.Y.) 356 (6340). https://doi.org/10.1126/science.aal3321.
7		Tedja et al. 2018. “Genome-Wide Association Meta-Analysis Highlights Light-Induced Signaling as a Driver for Refractive Error.” Nature Genetics 50 (6): 834–48.
8		Hysi et al. 2020. “Meta-Analysis of 542,934 Subjects of European Ancestry Identifies New Genes and Mechanisms Predisposing to Refractive Error and Myopia.” Nature Genetics 52 (4): 401–7.
