# Supplementary material for: Post-GWAS screening of candidate genes for refractive error in mutant zebrafish models
Source: Sci Rep. 2023 Feb 3;13:2017. doi: 10.1038/s41598-023-28944-y (PMC9898536; doi:10.1038/s41598-023-28944-y)
Supplement: Supplementary file 2 — Supplementary Information 2. [file 41598_2023_28944_MOESM2_ESM.xlsx]

## Sheet: Blad1
RT-PCR
Gene	Ensembl ID	Location	Product size	Forward primer	Reverse primer	Product
βActin	ENSDARG00000037746	Chromosome 1: 8,649,099-8,653,385 reverse strand (GRCz11:CM002885.2)	437 bp	ACACCCCTGCCATGTATGTG	ACCGCAAGATTCCATACCCAG	ACACCCCTGCCATGTATGTGGCCATCCAGGCTGTGCTCTCTCTGTACGCTTCTGGTCGTACTACTGGTATTGTGATGGACTCTGGTGATGGTGTGACCCACACCGTGCCCATCTATGAGGGTTACGCTCTTCCCCATGCCATCCTGCGTCTGGATCTGGCTGGTCGTGACCTGACAGACTACCTGATGAAGATCCTGACCGAGCGTGGCTACAGCTTCACCACCACGGCCGAAAGAGAAATTGTCCGTGACATCAAGGAGAAGCTGTGCTACGTGGCCCTGGACTTTGAGCAGGAGATGGGAACCGCTGCCTCCTCTTCCTCCCTGGAGAAGAGCTATGAGCTGCCTGACGGTCAGGTCATCACCATTGGCAATGAGCGTTTCCGTTGCCCCGAGGCTC…
Tjp2a	ENSDARG00000063309	Chromosome 10: 15,815,865-15,879,569 reverse strand (GRCz11:CM002894.2)	914 bp	GCAAACCCGATGTGTATAAAGACA	CCATCCAGCTTGCTTTGAC	GCAAACCCGATGTGTATAAAGACATCCTGGGGTCTGGACGAGGTGATAACTTCTTCATCAGGACTCATTTTGAATATGAGAAAGAGCTTCCCCAGAGCCTGAACTTCTCTAGAGGAGAGGTTTTTAAAGTGGTGGACACCCTGTATGATGGCAAGCTGGGAAACTGGCTCGCCATCCGCATGGACAAAGACAATCAGCTCCTGGAAAAGGGCATCATACCCAGCAAGAGCAGGGCGGAGCAGATGGCAAATGTTCAGCATGCACAGAAAGGTGCTGGTAATGACAGAGGCGATTTCTGGAGGCTCAGAGGTCAAAGGGCAGCTAAGAAAAAAGACCTTCGCAAGAGCAGAGAGGATCTCAGTGCAGCTCCAGTCACCACACGCTTCCCGGCCTATGAGA…
Tjp2b	ENSDARG00000023443	Chromosome 8: 11,425,048-11,542,289 forward strand (GRCz11:CM002892.2)	718 bp	ACCATCGCCATGAATAATGTGC	CCGTCCCGTTGATCTTGAGA	ACCATCGCCATGAATAATGTGCCTCATTCTTTCGCTGTGCAGTCACTTCGGAAATGTGGGAAAGTGGCCAAAATAACTGTAAAAAGGCCTCGCAAGGTGGCTGTCCTCAAGCGCCCGCCGTCCCCGAGCGGGGATAGCCGTGATTACAACATTTCCAGTTATTATCCTGAGGACAGCCGCAGTGTGCACAGTGACCCAGACTCAGATTACCCTCGGGGAAACGGCGGTCTGGGCTACCCCCGTGACCGAGAGCGTGACCGCAGCCTCGATAAGAGCCGGATAGACTACCTAGATCCGGATTACCGCAGCCAGGACTATGACTCCCGGCGCGAGCGAAGCCGAGGCAGGAGCACGGATAGATCCCCCAGCACTGACAGTGGGTACCGGAGGGACGGCAGC…
Pde11a	ENSDARG00000063732	Chromosome 9: 1,505,206-1,574,386 forward strand (GRCz11:CM002893.2)	896 bp	CTATCAGGACCATCGTTTCAGT	GGATGTTCGCCGCCTTAAAC	CTATCAGGACCATCGTTTCAGTGACGAGATTGATAAACTCACCGGATATAAAACCAAGTCTCTTCTGTGCATGCCTATACATAACAGTGACGGAGAGGTCATCGGGGTCGCACAGGCCATCAACAAGAGCCCCAATGGAGCGCTGTTCACCCAAGATGACGAGAAGATGTATCTACCCTTCTGTGGTATCGCCATCTCAAACGCCCAGCTGTTCGCCGCCTCCAGGAAAGAGTACGACAGGAGCAGGGCTCTACTGGAGGTGGTGAATGATCTGTTCGAGGAGCAGACGGATCTGGAGAAGATCGTGAGGAAGATCATGCACCGCGCTCAGACTCTGCTGAAGTGTGAACGCTGCTCTGTCCAGCTGCTGGAGGACATCGAGTCTCCGGTGGTGAAGTT…
Pde11a-l	ENSDARG00000006151	Chromosome 16: 21,144,669-21,185,778 reverse strand (GRCz11:CM002900.2)	716 bp	AAAGGCTGCTAAGATTCCCCT	CCAGTTCAGCCACCTGTTTTG	AAAGGCTGCTAAGATTCCCCTAAGCAGTGAGCTCGGGATCGATGAGTTCCACTTTAATGACTTTTCACTGGACAACGACGCCATGATCACGGCCTCCCTGCGGATGTTTTTGGAGCTTGGTGTCGTACAGAAATTCAAAATTGATTATGAGGTTCTGTGCCGCTGGCTGCTTACTGTGAGGAAGAACTACCGTACTGTAGCATACCACAACTGGAGGCATGCTTTTAATGTCTCGCAGTGCATGTTTATAATGATCACAACTGCTGCGTTCCAGGAGGTGCTGACCGAAACAGAGACACTTGCACTTATGGTTGGATGTTTCTGCCATGATTTGGACCATCGTGGCACAAATAACGCATTTCAGGCCAAGTCTGGCTCAGCACTGGCACTGCTGTATGG…
Shisa6	ENSDARG00000115501	Chromosome 12: 9,059-11,570 reverse strand (GRCz11:CM002896.2)	699 bp	TTCATCGACAAACCGCACAC	CTTTCGTGGAGACCCCGATG	TTCATCGACAAACCGCACACCGACCGCAGCACCGGAGACACGCGCGATGCACCGCGACGCGTGATCCGCGACAGACGCACCGCTTCGCTCCGCAGTCGGTGATGGGGCAGCACATGCGGCTCCGGTGAATGGCGCGTCTTCTCGGAGTGTCGGTACCGGGGACGCAGAGCACCAGAGACGCGGAACGCACCGAGCGCTGAGGAGCCATGGGGATCCGCCACCTCCTGCTGCTGCTGCTCTCCCTGCACCCGCTGAGCGTCTCCTGCACCCTGAGCGCCAAACGCGTCAAACCCGCGCCGCGGAGGAGCCCGAAGCCCCGGGAGATGAACGGAACCACCGTCGCGCCCTCCGCCGCCACGCAGCGCAGCACGCAGGTCCGGCCGGCGCACACGCACGAGA…
Lama2	ENSDARG00000099390	Chromosome 20: 1,903,481-1,979,652 forward strand (GRCz11:CM002904.2)	893 bp	CGAGTGTATGGCTGGCTCTC	AGGCCGTTATCATGGAGCGC	CGAGTGTATGGCTGGCTCTCATCTGCAGGGCGCTCTCGGCTGTGTCCCGTGCCACTGCAACTCTTTTGGCTCCAAATCGTTTGACTGTGATGAGAGCGGGCAGTGCCGCTGCCAGCCCGGTGTCACGGGACAGAAGTGTGACCGCTGCGCCGCTGGACACTTCAGCTTCCAGGAGGGAGGATGCACACCGTGCCAGTGTGCCCATGTGGGAAATAACTGCGACGCCAGCACGGGCCAGTGTATCTGTCCGCCCAACACCGTGGGAGAGCGATGTGACAAATGTGCGCCCAACCACTGGGGTCACGACATCAGCACGGGCTGCAAGCCGTGTGGCTGTAATGCACTGGGGTCTGTGGCGCAGCAGTGTAACCTGAACACCGGCTGCTGCATGTGCCGAGA…
Lrrc4ca	ENSDARG00000113411	Chromosome 25: 9,678,421-9,805,269 reverse strand (GRCz11:CM002909.2)	817 bp	CCCTCCGTCTGCTCTTGTAG	CCATTTCCTTTAGCCACCAA	CCCTCCGTCTGCTCTTGTAGCAACCAGTTCAGCAAGGTCATCTGTACGCGCCGTGGCCTTCGAGATGTACCTGATGGTATTTCCACCAACACAAGATACTTGAACCTTCAGGAGAACCTCATCCAGGTGATTAAGGTGGACAGCTTTAAACATCTTAGACACCTGGAGATTCTGCAGCTCAGCAAAAACCACATTCGTAACATTGAAATCGGAGCCTTCAATGGGCTGGCCAATCTCAACACACTAGAGCTCTTTGATAATCGACTAACCACAATTCCCAATGGGGCTTTCGAGTACCTGTCTAAACTTAAGGAGCTTTGGTTGAGGAATAACCCTATCGAGAGTATACCCTCTTATGCCTTCAACCGTGTACCATCGTTGAGAAGGTTGGACTTGGGT…
Lrrc4cb	ENSDARG00000016739	Chromosome 7: 50,053,339-50,113,581 forward strand (GRCz11:CM002891.2)	845 bp	ACCCCTTGTTTCTCCTGCTT	GCAGTTCCAGGGATTGTGAT	ACCCCTTGTTTCTCCTGCTTTTAGCCCTGCAGTTGCTTGTTGTCGCTGGACTGGTGCGAGCCCAAACCTGTCCATCCGTATGTTCCTGCAGTAATCAGTTTAGCAAGGTCATCTGCACACGCAGAGGGCTAAAAGATGTCCCCGATGGCGTTTCCACTAACACACGGTATCTAAACCTCCAGGACAATCAAATCCAGGTCATCAAAGTGGACAGTTTCAAGCATCTACGGCACCTTGAGATCCTGCAGCTTAGCAGAAACCACATCCGCAACATTGAGATTGGCGCCTTCAATGGGCTGACCAGCCTTAACACACTGGAGCTATTTGACAATCGTCTTACGACCATCCCCAATGGCGCCTTTGAGTACCTATCTAAACTAAAAGAGCTGTGGCTTAGGA…
Kcnq5a	ENSDARG00000069954	Chromosome 13: 27,378,857-27,621,246 reverse strand (GRCz11:CM002897.2)	755 bp	ACCATGCCTTTGTGTTCACA	GCTACGCCACACACACTGTA	ACCATGCCTTTGTGTTCACATTGGTCTTTGGCTGTCTGGTTCTGTCTGTGTTCTCCACCATCCCGGCTCACATGGACCTCTCCAATCACTGTCTCCTAATACTGGAGTTTGTGATGATTGTTGTGTTTGGTCTGGAGTACATCATCCGCATCTGGTCTGCTGGATGCTGCTGCCGGTACAGGGGATGGCAAGGACGACTGCGCTTCGCTAGAAAACCATTCTGTGTGATAGACATTATTGTGCTCATAGCATCCATCGCAGTGGTTTCAGCTGGTAGCCAGGGCAATATTTTTGCCACGTCTGCACTTCGCAGTCTGCGTTTTTTGCAGATTCTGCGCATGGTGCGCATGGACCGGCGAGGCGGTACCTGGAAACTGCTTGGATCTGTAGTCTACGCTC…
Kcnq5b	ENSDARG00000069953	Chromosome 1: 31,134,942-31,350,148 reverse strand (GRCz11:CM002885.2)	906 bp	CCTGCGGGTATTTTGGGTTC	AGAGGAAAACGTGAGGGCTG	CCTGCGGGTATTTTGGGTTCAGGTTTTGCCTTGAAGGTTCAAGAGCAGCACAGACAGAAGCACTTCGAGAAGAGAAGGAACCCTGCTGCCTGCCTCATACAGTGTGTGTGGCGTAGCTATGCGGCTGATGAGAACTCGGTTTCCGTTGCTACCTGGAAACCTCATTTGAAGGCGTTGCATACCTGCAGTCCTACAAAGAAGGATCAGGGAGAGTCAGCAACAAGTCAGAAACTGAGTTTTAAAGACCGGGTAAGAATGGCAAGTCCACGTGGACAGAGCATTAAAAGCAGGCAGACGTCTGTTACGGACAGGCGCTCGCCTGGAGCTGAAATCAGCACTGATGGATCGAGTCCTGCCAAGGTCCAGAAGAGTTGGAGTTTTAATGACCGCACCCGATTC…
Gnb3a	ENSDARG00000004358	Chromosome 16: 12,022,543-12,049,762 forward strand (GRCz11:CM002900.2)	686 bp	CCAGGACTCCAGCATCATGT	ATTTTGGCAACCTCCGTCGT	CCAGGACTCCAGCATCATGTGCGGCGTGACATCCATCGCTCCGTCCCTCTCCGGAAGACTCATCCTCGCCGGATACGATGACTTCAACTGCAACATCTGGGATTCACTTAAGTCAGAGAGAGTCGGAGTGCTGTCTGGTCATGACAACAGAGTGAGCTGCATCGGTGTGACTCCTGACGGGATGGCCTGCTGCACAGGATCATGGGACAGCTTCCTGAAGATCTGGAACTAACGCTCTGTCTCGAAGATGGGCAAAAATCACAACATGTCAAAGACAGGGTAAAAATGTAAAGGGGACAACTGAAACAGGACTATGAGAAATAGTGGTAAAAGCAGGGAGGGAAAGCGATATGGTTGCTGTGGCGTCACAACGAGAACGATTATGAATAAGAAAACCTC…
Gnb3b	ENSDARG00000002696	Chromosome 19: 5,106,226-5,135,345 reverse strand (GRCz11:CM002903.2)	436 bp	AAACACCCCGATCAACAGCA	TCCAGCTCTTTCACAGTCTTGA	AAACACCCCGATCAACAGCAGCCATGGGTGAAATGGAACAGATGAAAAAGGAGGCTGAAGGCCTGAAGACACAGATTGAGGCGGCTCGCAAAGCAGCCCATGACACAGACATGGCGGCAGCCGCTGCTGGAGTGGCTCCAGCCCCTCGGGTCCAACTCAAGACCAGAAAGACCCTCAAAGGTCACCTGGCCAAAATCTACGCCATGCATTGGTGTACAGACAACAGACTAATGGTCAGTGCATCACAGGATGGCAAACTTCTCATCTGGGATGCTCACTCTGGAAATAAGGTCAATGCTGTTCCCCTGAAGTCCTCATGGGTGATGACCTGTTCATACGCTCCTTCTGGAAATCTCGTGGCCAGCGGCGGACTGGATAACATGTGTACCGTCTACAACT…
Rbfox1	ENSDARG00000014746	Chromosome 3: 27,982,269-28,428,198 reverse strand (GRCz11:CM002887.2)	584 bp	CAGCCACACAGACAGACGAT	ATCTGCACCGTAAAACCCGT	CAGCCACACAGACAGACGATTCAGCACAGACAGACAGCCAACAGCAAACACAGTCATCCGAAATCACAGAAATCAAAACGCAGCCCAAGAGGCTCCACGTCTCCAACATCCCCTTCAGGTTCAGAGATCCAGACCTCAGGCAAATGTTTGGCCAATTTGGTAAAATCTTAGATGTTGAAATCATATTTAATGAACGAGGATCAAAGGGTTTTGGTTTCGTAACTTTCGAAAGTAGTGCCGATGCGGACAGGGCCAGAGAGAAATTACACGGCACGGTGGTAGAAGGTCGTAAAATAGAGGTTAACAATGCAACAGCACGGGTAATGACGAATAAAAAGACAGTCAACCCATATGCAAATGGCTGGAAGTTGAATCCAGTCGTGGGTGCAGTCTACAGCC…
Rbfox1-l	ENSDARG00000021184	Chromosome 16: 31,900,127-31,919,568 reverse strand (GRCz11:CM002900.2)	512 bp	TGAGAGTGCAGTGGAAGCAG	CATAAGTGGTTGTGGGTCCC	TGAGAGTGCAGTGGAAGCAGATCGAGCCAGAGAGAAGCTCAACGGTACGATCGTGGAGGGAAGGAAGATTGAGGTGAACAACGCTACAGCAAGGGTGGTAACAAAAAAGCCCCAGACGCCATTAGTTAATGCTGCCGGGTGGAAAATCAATCCAGTAATGGGTGCCATGTACGCCCCTGAACTTTATACAGTTGCCAGCTTCCCCTATCCCGTTCCCACACCAACCTTGGCCTACAGAGGCTCTGGTCTCCGTGGACGAGGTCGAGCAGTTTACAACACAATCCGCTCCGCAGCCGCCGCTGCCACACCAGCTGCAGTGCCAGCCTACCCAGGAGTGGTGTATCAGGAAGGACTGTATGGTGCTGAGGTCTATGGAGGATATCCAGCCACATATCGAGT…
Gria4a	ENSDARG00000037496	Chromosome 15: 44,499,187-44,810,137 reverse strand (GRCz11:CM002899.2)	583 bp	GGTGGTACGATAAGGGCGAG	CTCCCGAGGGCTGAATTGTT	GGTGGTACGATAAGGGCGAGTGCGGACCCAAGGACTCGGGAAGTAAGGACAAGAGTTCGCAGGCTCTGAGCCTCAGCAACGTGGCGGGGGTTTTCTACATCCTGGTGGGCGGCCTGGGTCTGGCCATGCTGGTGGCCCTGGTCGAGTTTTGCTATAAGTCCCGCGCCGAGGCCAAGAAACTGAAGGTGGAATCGGCTGAACTGAATTTTAGCCCCGCTCCCAGCCCGACGCACAGTGTGCAGAACTTAGCCACTTATAGAGAGGGATACAACGTGTACGGCTCTGACGCAGTAAAGATATAGGGCTCACCTTCTCGGAAGCCATGAGAAACAAAGCCCGCCTGTCAATCACGGGCAGCCTGGGGGAAAATGGGCGTGTCCTGACGCCAGACTGCCCTAA…
			464 bp			GGTGGTACGATAAGGGCGAGTGCGGACCCAAGGACTCGGGAAGTAAGGACAAGAGTTCGCAGGCTCTGAGCCTCAGCAACGTGGCGGGGGTTTTCTACATCCTGGTGGGCGGCCTGGGTCTGGCCATGCTGGTGGCCCTGGTCGAGTTTTGCTATAAGTCCCGCGCCGAGGCCAAGAAACTGAAGCTCACCTTCTCGGAAGCCATGAGAAACAAAGCCCGCCTGTCAATCACGGGCAGCCTGGGGGAAAATGGGCGTGTCCTGACGCCAGACTGCCCTAAGGCCGTGCACTCTGGCCCCTCCTACCGACATGGCCCCGCCCTCGCCGTGGTGTCCTCCTACCTCCCATAGAAACCAAAAACTCACCTTGTGCCTTAAACCATCTTATCCGAAGTTCAGA…
Gria4b	ENSDARG00000059368	Chromosome 21: 21,894,067-22,082,510 forward strand (GRCz11:CM002905.2)	688 bp	AGCCCACAGTGTTCACCAAA	TTGCTGTAGGGTCGGTGTTC	AGCCCACAGTGTTCACCAAAACCACTGCAGAGGGAGTCGCACGGGTCAGAAAATCCAAAGGGAAATACGCCTTCCTCCTGGAGTCCACCATGAATGAATACACGGAGCAGCGCAAACCATGTGACACCATGAAAGTCGGAGGAAACCTGGACTCCAAAGGCTACGGGGTGGCGACGCCAAAGGGCTCACAGTTAAGAAGTGCAGTTAACCTGGCAGTTTTAAAACTGAATGAACAAGGCCTGTTGGACAAATTGAAAAACAAGTGGTGGTACGACAAAGGAGAGTGTGGCAGCGGAGGAGGTGGTGAGAAGGACAAGAGCTCACAGGCCCTCAGCCTCAGTAATGTGGCTGGGGTCTTCTACATTCTGGTCGGGGGCCTGGGCCTGGCCATGCTGGTGG…
In Situ Hybridization
Gene	Ensembl ID	Location	Sense/Anti-sense	Probe size	Forward primer	Reverse primer	Probe
Lama2	ENSDARG00000099390	Chromosome 20: 1,903,481-1,979,652 forward strand (GRCz11:CM002904.2)	Sense	891 bp	TAATACGACTCACTATAGCCAAGCGTGTCAGTGCCA	TGGAAAGTGATGCCTGCTGT	TGGAAAGTGATGCCTGCTGTGGTCTCCTGATGTCCAGAACGGTCCACCAGAGGAAGAACAGTCTGCTCGGGCATCAGAGTCAGCCTCATCCGGATGAGTCCTGTGGCCTCTGTACAGGAGCTGCTCAAGCCAAAGCAGTAGCAGCGACTGCAGCCCAGAGGATTCCTGTGACTGAGGCCGAATGAGCCGCTCTTACAGCGCTCACACTTCTGGCCCTCCACATTAGCCTTGCAGGAGCACTGTCCGCTTCTGTCCGCACATGCGCAGAGGCCTGACTCTGAGTCGCAGGTGTCCAGCGATGAGCCTGCTGCAGAGCACTGGCAGGAAATGCATTGTGGGAAATCTCTGTATCCAAGCTTACACTCGTCGCATTTCTCCCCCCTGAACTGCTCTCGGCAC…
			Anti-sense		CCAAGCGTGTCAGTGCCA	TAATACGACTCACTATAGTGGAAAGTGATGCCTGCTGT	CCAAGCGTGTCAGTGCCACAGTAATGGATCAGTGTCAGAGCTCTGCCATCAGGAGACAGGACAGTGCCAGTGTCGCCAGCACGTGATTGGACGGCAGTGTGACGAGTGTATGGCTGGCTCTCATCTGCAGGGCGCTCTCGGCTGTGTCCCGTGCCACTGCAACTCTTTTGGCTCCAAATCGTTTGACTGTGATGAGAGCGGGCAGTGCCGCTGCCAGCCCGGTGTCACGGGACAGAAGTGTGACCGCTGCGCCGCTGGACACTTCAGCTTCCAGGAGGGAGGATGCACACCGTGCCAGTGTGCCCATGTGGGAAATAACTGCGACGCCAGCACGGGCCAGTGTATCTGTCCGCCCAACACCGTGGGAGAGCGATGTGACAAATGTGCGCCCAACCACTG…
Lrrc4ca	ENSDARG00000113411	Chromosome 25: 9,678,421-9,805,269 reverse strand (GRCz11:CM002909.2)	Sense	817 bp	TAATACGACTCACTATAGCCCTCCGTCTGCTCTTGTAG	CCATTTCCTTTAGCCACCAA	CCATTTCCTTTAGCCACCAACTGAGCCAGAGGATGTCACAGTTGCAGTTCCAAGGGTTGTGGTGCAAGTGCACCCTCTCCAAGTGGTGAAGTGGGGTGAAGAGGTCATGGGGCAAGAGTGTAAGGTTATTGTGGGCTAAATTGAGCTCCACAAGGGACTGGAGATCATCGAAGGCATTTCTCTCAATCGTCTGGATCTGTGCATGCATCATCCACAGTTTCTGTAAATGGACAAGGCCTTTGAAAGATCCTGGCCTAATTATAGAGAGCTGGTTTCCTGACATCTCCAACTCATCTAAACGAACAAGAGGAATGAGGTTGGGGATCTCCTTCAAGTTGCACATACCAAGGTTCAGGTACCGCAGGTTGCTGAGGCCTTCAAAGGCACCTTCTGAGATAT…
			Anti-sense		CCCTCCGTCTGCTCTTGTAG	TAATACGACTCACTATAGCCATTTCCTTTAGCCACCAA	CCCTCCGTCTGCTCTTGTAGCAACCAGTTCAGCAAGGTCATCTGTACGCGCCGTGGCCTTCGAGATGTACCTGATGGTATTTCCACCAACACAAGATACTTGAACCTTCAGGAGAACCTCATCCAGGTGATTAAGGTGGACAGCTTTAAACATCTTAGACACCTGGAGATTCTGCAGCTCAGCAAAAACCACATTCGTAACATTGAAATCGGAGCCTTCAATGGGCTGGCCAATCTCAACACACTAGAGCTCTTTGATAATCGACTAACCACAATTCCCAATGGGGCTTTCGAGTACCTGTCTAAACTTAAGGAGCTTTGGTTGAGGAATAACCCTATCGAGAGTATACCCTCTTATGCCTTCAACCGTGTACCATCGTTGAGAAGGTTGGACTTGGGT…
Lrrc4cb	ENSDARG00000016739	Chromosome 7: 50,053,339-50,113,581 forward strand (GRCz11:CM002891.2)	Sense	845 bp	TAATACGACTCACTATAGACCCCTTGTTTCTCCTGCTT	GCAGTTCCAGGGATTGTGAT	GCAGTTCCAGGGATTGTGATGCAAGTGCACTCTTTGCAGGTGGTGCAAAGGCGTATAGAGATCATGGGGTAAAAAGGTAAGGTTGTTATGAGCCAGGTTGAGCTCCCGCAAAGAGTGCAGGTCGTCAAAGGAGTTGCGCTCTATGGTTTGGACTTGGGCGTGCATCATCCACAGCTTCTGGAGATGAACAAGACCCTTAAAAGAGCTGGGCTGGATGACAGTGAGTTGATTCCCGGACATCTCCAGCTCATCCAGGCGAATCAAGGGCTGTATGTTTGGGACCTCTTTGAGGTTACACATGCCCAGATTTAGGTAGCGAAGGTTACTCAAGCCCTGAAATGCTCCACTCGAGATGTAGGAGAGACGCTTTAGCTCCCCCAAGTCCAGCCGGCGAAGGGA…
			Anti-sense		ACCCCTTGTTTCTCCTGCTT	TAATACGACTCACTATAGGCAGTTCCAGGGATTGTGAT	ACCCCTTGTTTCTCCTGCTTTTAGCCCTGCAGTTGCTTGTTGTCGCTGGACTGGTGCGAGCCCAAACCTGTCCATCCGTATGTTCCTGCAGTAATCAGTTTAGCAAGGTCATCTGCACACGCAGAGGGCTAAAAGATGTCCCCGATGGCGTTTCCACTAACACACGGTATCTAAACCTCCAGGACAATCAAATCCAGGTCATCAAAGTGGACAGTTTCAAGCATCTACGGCACCTTGAGATCCTGCAGCTTAGCAGAAACCACATCCGCAACATTGAGATTGGCGCCTTCAATGGGCTGACCAGCCTTAACACACTGGAGCTATTTGACAATCGTCTTACGACCATCCCCAATGGCGCCTTTGAGTACCTATCTAAACTAAAAGAGCTGTGGCTTAGGA…
Kcnq5a	ENSDARG00000069954	Chromosome 13: 27,378,857-27,621,246 reverse strand (GRCz11:CM002897.2)	Sense	927 bp	TAATACGACTCACTATAGTGCAGACTAGGGTGGATCAGA	AGTCAGCAGCAGTTGGTAGC	AGTCAGCAGCAGTTGGTAGCATGAGGTTCTGAGCTGAAAGAGACTTACCGAGTCCACGCTCGACCTGTAGCGAAGCAGCTGCTGTGGAAGACATGAGCATCAGTGGATCAATGTCAAGGCTCAAATGTCTTCTCCAGGACCCATCTTCCTTGGAGTTGCGCTCAGGCTTGTCCCGAAGCTGTACCGTGCTTGGAATACTCTCAGCCTCCTTGTCTGACTCAACCTCGTTTTGGGTCCCCAGCAGGCAATTTGTCGGACACTCAGCCCGGCTCTCCTGTAGAGTCTCTGGGATGAGGCTGGTAGGCCGACCTGGAGGCGCTGGTACCATTGGCGGGAGCTGAAGGGTTGTTGAGGTTGAATGGACTGTTGGGACAGGCCTGGTTAACTCACTAAACCGCT…
			Anti-sense		TGCAGACTAGGGTGGATCAGA	TAATACGACTCACTATAGAGTCAGCAGCAGTTGGTAGC	TGCAGACTAGGGTGGATCAGATACTGGGCAAGGGCCAGATTTCAGTGGACAGAAAAGGCAGAGAGAAAATCCTCCCAGAAGGAGAGTCTCTGGAGCATGACATGAGCATGCTTGGCCGCGTCTGTAAAGTAGAGAGACAAGTCCAGTCCATAGAGTCAAAGTTGGACTCATTGCTGGATATATACCGGCAGGTGTTGCAGAAAGGCTCCTCTTCGATGCTCGGGTTGTCTGCTTTGCCACTATTTGAGCTGGATCAGACCTCCGACTACCAAAGTTCCCTCCATAGCAAGGAATCTTCCTCCCAGCTCACCGGTAGTGGAGTGTCTCGTTCCTGCAGCAGTAACCTGCACCGCGGTCTTCATCTTGCTTTGGCCCCTAGTGAACTCAACTTGGGTACCG…
Kcnq5b	ENSDARG00000069953	Chromosome 1: 31,134,942-31,350,148 reverse strand (GRCz11:CM002885.2)	Sense	906 bp	TAATACGACTCACTATAGCCTGCGGGTATTTTGGGTTC	AGAGGAAAACGTGAGGGCTG	AGAGGAAAACGTGAGGGCTGTGGAAGAACCCTTCTGCAGAACCTGCCGGTAGATGTCCAGCAACGAGTCCAGCTTAGACTCAATAGATTGAACCTGTCTTTCAACCTTGCACACCCTTCCCAGCATGCTCACATCTTCCAGAATGTCTCCGTCAGATAACAGCTTTTCTCTGACCTTCTTATCCACAGGCATCTGGCCCCTACCAAGAATCTGATCAACCCTGGTTTGCAGACTCTTAATTCGGCAGAGCATGTCCAGATGACCAGCTGAATATTGCTCTATTACATCCTTCACATCATATGGGCGCAGAGTTTCCTTAAACTTCTTCTTTGCCACATGGAATTTCATGATCCTCACTGCTCTGATGACGGTCTTCAGCGCAGACGGCAGATCCTCCAC…
			Anti-sense		CCTGCGGGTATTTTGGGTTC	TAATACGACTCACTATAGAGAGGAAAACGTGAGGGCTG	CCTGCGGGTATTTTGGGTTCAGGTTTTGCCTTGAAGGTTCAAGAGCAGCACAGACAGAAGCACTTCGAGAAGAGAAGGAACCCTGCTGCCTGCCTCATACAGTGTGTGTGGCGTAGCTATGCGGCTGATGAGAACTCGGTTTCCGTTGCTACCTGGAAACCTCATTTGAAGGCGTTGCATACCTGCAGTCCTACAAAGAAGGATCAGGGAGAGTCAGCAACAAGTCAGAAACTGAGTTTTAAAGACCGGGTAAGAATGGCAAGTCCACGTGGACAGAGCATTAAAAGCAGGCAGACGTCTGTTACGGACAGGCGCTCGCCTGGAGCTGAAATCAGCACTGATGGATCGAGTCCTGCCAAGGTCCAGAAGAGTTGGAGTTTTAATGACCGCACCCGATTC…
