# Supplementary material for: Post-GWAS screening of candidate genes for refractive error in mutant zebrafish models
Source: Sci Rep. 2023 Feb 3;13:2017. doi: 10.1038/s41598-023-28944-y (PMC9898536; doi:10.1038/s41598-023-28944-y)
Supplement: Supplementary file 3 — Supplementary Information 3. [file 41598_2023_28944_MOESM3_ESM.xlsx]

## Sheet: Sheet1
Mutant	ZFIN designation	Ensembl gene ID	Ensembl release	CRISPR target	Locus	Orientation	Mutation type	Mutation	Estimated effect on protein	Primer FW	Primer RV	Product size
tjp2ab1367	b1367	ENSDARG00000063309	Ensembl Release 91: Dec 2017	GGCTTTGGCCTAGCGGTGTC	Chr 10: 15841182-15841201	Reverse	indel	CTAGCGGTG-/TTTGGCT+	p.(Leu23PhefsTer21)	TGACTCTAACACAAACCCACAGA	TATTGATGCAGAAGCCATGC	496 bp
tjp2bb1368	b1368	ENSDARG00000023443	Ensembl Release 91: Dec 2017	GTTTGGATTGTCCCGGCCGC	Chr 8: 11477518-11477537	Reverse	deletion	CGGCCGG-	p.(Gly28ThrfsTer32)	CCTCTAGCTGTTTGCACGTC	CCACTTTGATTTACCGCCATA	395 bp
pde11are13	re13	ENSDARG00000063732	Ensembl Release 91: Dec 2017	GGGGTATGTGGCCGAGCACG	Chr 9: 1505917-1505935	Forward	insertion	C+	p.(His243ProfsTer17)	TTTCCTGGAGCTCGTCAAAG	TGATACGCATTGTATACGCACTA	425 bp
pde11a-likere14	re14	ENSDARG00000006151	Ensembl Release 91: Dec 2017	GGGGGATTCGGAGAAGAGCT	Chr 16: 21181061-21181078	Forward	indel	TC-/GGGA+	p.(Leu331ArgfsTer19)	GTAAGACTGTCACACACAGACG	AGGGCCTTGAGAAACAACAG	540 bp
shisa6re15	re15	ENSDARG00000115501	Ensembl Release 91: Dec 2017	GGGCGCGGGTTTGACGCGTT	Chr 12: 10741-10759	Forward	deletion	AGCGCCAAACGCGTCAAACCCGCGCCGCGGAGGAGCCCGA-	p.(Ala24ProfsTer3)	CTTCTCGGAGTGTCGGTACC	CAGTCCGGCTTGTGGTAGTT	428 bp
lama2re16	re16	ENSDARG00000099390	Ensembl Release 91: Dec 2017	GGTGATCCGGTGTACCCCGG	Chr 20: 1907329-1907347	Reverse	deletion	GGTACACCGG-	p.(Gly103AspfsTer36)	GTCGTCCGAAATAGCCCAATAG	CTGAGACCAGGCTGGAAATG	489 bp
lrrc4care17	re17	ENSDARG00000113411	Ensembl Release 91: Dec 2017	GGGAGGTCCTAGGTGGAACC	Chr 25: 9680546-9680563	Reverse	deletion	A-	p.(Asn20ThrfsTer62)	CAGGCACTAAAGAGCATGTGC	CAGATGACCTTGCTGAACTGG	399 bp
lrrc4cbre18	re18	ENSDARG00000016739	Ensembl Release 91: Dec 2017	GGGTCATCTGCACACGCAGA	Chr 7: 50109418-50109436	Forward	indel	A-/TAAAAGAT+	p.(Arg66*)	CAGACTGCCTGTAAATGTTTGG	AATGTTGCGGATGTGGTTTC	401 bp
kcnq5are19	re19	ENSDARG00000069954	Ensembl Release 91: Dec 2017	GGGGTCCATGTGAGCCGGGA	Chr 13: 27446580-27446597	Forward	indel	C-/ATT+	p.(Pro129HisfsTer12)	GATTTAGTAGTCCATTCGGAGG	TATGCCATACTTTTCCCACAG	400 bp
kcnq5bre20	re20	ENSDARG00000069953	Ensembl Release 91: Dec 2017	GGTTGTTGTTGCCGGTACAG	Chr 1: 31180700-31180719	Reverse	insertion	TTTTTATATGTGAATGG+	p.(Arg173PhefsTer3)	AGATAGACCATACCTGACAATGC	GTGAATGTTTGAGTGGCCAAA	504 bp
gnb3are21	re21	ENSDARG00000004358	Ensembl Release 91: Dec 2017	GCAGGATCATGTGGCCGGGA	Chr 16: 12028292-12028311	Forward	deletion	CCGGG-	p.(Ala35AspfsTer41)	CCCGAGTTTGATTCCCTGTA	TGTGGTGATGAACATGAAAAGT	583 bp
gnb3bre22	re22	ENSDARG00000002696	Ensembl Release 91: Dec 2017	TGGAGTGGCTCCAGCCCCTC	Chr 19: 5122625-5122644	Reverse	deletion	C-,C-	p.(Pro39GlnfsTer49)	CACCATGTTTTAACCGTTGG	GCATGTCTCGAATGTAACTGGA	434 bp
rbfox1re23	re23	ENSDARG00000014746	Ensembl Release 91: Dec 2017	GGGTAGTCTGGGGTCGGGTG	Chr 3: 28068199-28068216	Forward	deletion	GACCC-	p.(Thr49ArgfsTer23)	ACTACCCAGGCAGTCATTTG	CAGCTCAATCCACAACACAATC	398 bp
rbfox1-likere24	re24	ENSDARG00000021184	Ensembl Release 91: Dec 2017	GGGGGTGGGGCATAAACCTG	Chr 16: 31912863-31912882	Forward	indel	GG-/TTGACC+	p.(Gln47HisTer1)	AAGGTGCCTTTGAATCCTTT	ATGAGCAGCGCTGAAATC	369 bp
gria4a	NA	ENSDARG00000037496	Ensembl Release 91: Dec 2017	CGGCCTGTATGACAAGCGTT	Chr 15: 44755903-44755922	Reverse	NA	NA	NA	NA
gria4b	NA	ENSDARG00000059368	Ensembl Release 91: Dec 2017	CGTCTCAATGTTGTCCACAT	Chr 21: 21909466-21909485	Reverse	NA	NA	NA	NA
Double mutants
tjp2ab1367tjp2bb1368
pde11are13pde11a-likere14
lrrc4care17lrrc4cbre18
kcnq5are19kcnq5bre20
gnb3are21gnb3bre22	Non-viable
rbfox1re23rbfox1-likere24	Non-viable
