# Supplementary material for: Post-GWAS screening of candidate genes for refractive error in mutant zebrafish models
Source: Sci Rep. 2023 Feb 3;13:2017. doi: 10.1038/s41598-023-28944-y (PMC9898536; doi:10.1038/s41598-023-28944-y)
Supplement: Supplementary file 4 — Supplementary Information 4. [file 41598_2023_28944_MOESM4_ESM.xlsx]

## Sheet: Sheet1
Mutant line	Age (mpf)	Ocular component	Mean	SEM WT	Mean	SEM mutant	Difference means (µm)	SE	P-value	Relative change (%)			WT: Wild Type, AL: axial length, ACD: anterior chamber depth, VCD: vitreous chamber depth, RPE: retinal pigmented epithelium, mpf: months post-fertilization, SEM: standard error of the mean, SE: standard error. Relative change (%): difference of mutant mean relative to the WT mean.
			WT (µm)		Mutant (µm)
tjp2ab1367tjp2bb1368	2	AL (COR-RET)	1082	11.84	1092	11.94	10	24.04	0.6828	0.924214
tjp2ab1367tjp2bb1368		AL (COR-VCD)	931.6	11.99	948.8	12.79	17.2	24.96	0.4994	1.84629
tjp2ab1367tjp2bb1368		Cornea	22.05	0.7166	23.26	0.6546	1.21	0.9833	0,2277	5.48753
tjp2ab1367tjp2bb1368		ACD	3.21	0.1686	1.091	0.1489	-2.119	0.2439	<0,0001	-66.0125
tjp2ab1367tjp2bb1368		Lens	653.4	6.222	660.7	7.722	7.3	14.37	0.6188	1.11723
tjp2ab1367tjp2bb1368		VCD	252.9	6.609	263.6	5.393	10.7	11.23	0.3536	4.23092
tjp2ab1367tjp2bb1368		Retina	150.3	1.631	143.1	1.849	-7.2	2.557	0.0113	-4.79042
tjp2ab1367tjp2bb1368		RPE	33.42	0.6594	33.23	1.05	-0.19	1.386	0.893	-0.568522
tjp2ab1367tjp2bb1368		Body length	19470	327.3	19390	266.9	-80	422.4	0.8483	-0.410889
tjp2ab1367tjp2bb1368	4	AL (COR-RET)	1321	12.85	1351	11.18	30	24.13	0.1925	2.27101
tjp2ab1367tjp2bb1368		AL (COR-VCD)	1186	13.44	1226	14.55	40	27.47	0.1469	3.37268
tjp2ab1367tjp2bb1368		Cornea	26.8	1.023	25.83	1.038	-0.97	1.64	0.6156	-3.6194
tjp2ab1367tjp2bb1368		ACD	9.092	1.902	10.58	1.741	1.488	2.842	0.6258	16.366
tjp2ab1367tjp2bb1368		Lens	797.5	6.073	824.2	5.986	26.7	12.07	0.0353	3.34796
tjp2ab1367tjp2bb1368		VCD	352.8	8.433	372.2	5.405	19.4	11.48	0.219	5.49887
tjp2ab1367tjp2bb1368		Retina	134.4	1.224	120.2	1.541	-14.2	2.418	<0,0001	-10.5655
tjp2ab1367tjp2bb1368		RPE	34.92	0.9913	30.49	1.106	-4.43	1.617	0.0139	-12.6861
tjp2ab1367tjp2bb1368		Body length	22390	283.2	22440	267.2	50	389.4	0.9033	0.223314
pde11are13pde11a-likere14	2	AL (COR-RET)	1082	11.84	1117	9.517	35	21.61	0.1235	3.23475
pde11are13pde11a-likere14		AL (COR-VCD)	931.6	11.99	973.8	8.849	42.2	20.89	0.0584	4.52984
pde11are13pde11a-likere14		Cornea	22.05	0.7166	27.35	0.9305	5.3	1.23	0.0004	24.0363
pde11are13pde11a-likere14		ACD	3.21	0.1686	5.7	0.3354	2.49	0.3856	<0,0001	77.5701
pde11are13pde11a-likere14		Lens	653.4	6.222	674.5	5.884	21.1	12.39	0.107	3.22926
pde11are13pde11a-likere14		VCD	252.9	6.609	266.3	3.555	13.4	9.044	0.1556	5.29854
pde11are13pde11a-likere14		Retina	150.3	1.631	143	1.364	-7.3	2.178	0.0019	-4.85695
pde11are13pde11a-likere14		RPE	33.42	0.6594	32.81	0.7275	-0.61	0.9998	0.548	-1.82525
pde11are13pde11a-likere14		Body length	19470	327.3	19400	272.6	-70	426	0.8805	-0.359527
pde11are13pde11a-likere14	4	AL (COR-RET)	1321	12.85	1346	8.693	25	22.51	0.2194	1.89251
pde11are13pde11a-likere14		AL (COR-VCD)	1186	13.44	1211	8.814	25	23.34	0.2398	2.10793
pde11are13pde11a-likere14		Cornea	26.8	1.023	30.8	1.464	4	1.881	0.0434	14.9254
pde11are13pde11a-likere14		ACD	9.092	1.902	4.996	0.397	-4.096	2.171	0.0636	-45.0506
pde11are13pde11a-likere14		Lens	797.5	6.073	807.2	4.869	9.7	11.25	0.3413	1.2163
pde11are13pde11a-likere14		VCD	352.8	8.433	367.2	7.806	14.4	11.93	0.3877	4.08163
pde11are13pde11a-likere14		Retina	134.4	1.224	134.2	1.142	-0.2	2.19	0.9485	-0.14881
pde11are13pde11a-likere14		RPE	34.92	0.9913	38.81	1.244	3.89	1.83	0.0483	11.1397
pde11are13pde11a-likere14		Body length	22390	283.2	22360	160.8	-30	325.7	0.9183	-0.133988
shisa6re15	2	AL (COR-RET)	1082	11.84	1088	8.179	6	19.93	0.7784	0.554529
shisa6re15		AL (COR-VCD)	931.6	11.99	961.4	8.046	29.8	19.78	0.1485	3.1988
shisa6re15		Cornea	22.05	0.7166	20.1	0.9151	-1.95	1.23	0.13	-8.84354
shisa6re15		ACD	3.21	0.1686	5	0.3123	1.79	0.347	<0,0001	55.7632
shisa6re15		Lens	653.4	6.222	661.8	5.141	8.4	11.39	0.4744	1.28558
shisa6re15		VCD	252.9	6.609	274.1	4.04	21.2	9.341	0.0352	8.38276
shisa6re15		Retina	150.3	1.631	126.1	1.086	-24.2	1.993	<0,0001	-16.1011
shisa6re15		RPE	33.42	0.6594	30.57	0.7256	-2.85	1.161	0.0246	-8.52783
shisa6re15		Body length	19470	327.3	18760	239.4	-710	405.5	0.0981	-3.64664
shisa6re15	4	AL (COR-RET)	1321	12.85	1345	9.034	24	22.32	0.2812	1.81681
shisa6re15		AL (COR-VCD)	1186	13.44	1211	8.998	25	22.8	0.2887	2.10793
shisa6re15		Cornea	26.8	1.023	26.66	1.762	-0.14	2.416	0.9554	-0.522388
shisa6re15		ACD	9.092	1.902	6.65	0.6671	-2.442	2.044	0.2399	-26.8588
shisa6re15		Lens	797.5	6.073	811.6	4.763	14.1	11.12	0.2218	1.76803
shisa6re15		VCD	352.8	8.433	366.3	5.925	13.5	10.11	0.4047	3.82653
shisa6re15		Retina	134.4	1.224	134.3	1.945	-0.1	2.718	0.9619	-0.0744048
shisa6re15		RPE	34.92	0.9913	29.39	0.6129	-5.53	1.167	<0,0001	-15.8362
shisa6re15		Body length	22390	283.2	22250	163.7	-140	327.1	0.6685	-0.625279
lama2re16	2	AL (COR-RET)	1082	11.84	1125	11.56	43	23.52	0.0829	3.97412
lama2re16		AL (COR-VCD)	931.6	11.99	991.2	11.72	59.6	23.62	0.0213	6.3976
lama2re16		Cornea	22.05	0.7166	25.43	1.124	3.38	1.478	0.0345	15.3288
lama2re16		ACD	3.21	0.1686	5.292	0.3098	2.082	0.3609	<0,0001	64.8598
lama2re16		Lens	653.4	6.222	680.3	6.364	26.9	12.88	0.0513	4.11693
lama2re16		VCD	252.9	6.609	280.1	6.352	27.2	11.69	0.0316	10.7552
lama2re16		Retina	150.3	1.631	133.9	1.277	-16.4	2.12	<0,0001	-10.9115
lama2re16		RPE	33.42	0.6594	30.57	0.6456	-2.85	1.092	0.1292	-8.52783
lama2re16		Body length	19470	327.3	19240	343.3	-230	474.3	0.638	-1.1813
lama2re16	4	AL (COR-RET)	1321	12.85	1390	10.07	69	23.4	0.0083	5.22332
lama2re16		AL (COR-VCD)	1186	13.44	1253	10.05	67	24.01	0.0125	5.64924
lama2re16		Cornea	26.8	1.023	29.12	0.8709	2.32	1.595	0.1623	8.65672
lama2re16		ACD	9.092	1.902	12.82	1.349	3.728	2.378	0.1015	41.0031
lama2re16		Lens	797.5	6.073	840.6	5.827	43.1	12.08	0.0022	5.40439
lama2re16		VCD	352.8	8.433	366.7	6.575	13.9	11.15	0.396	3.93991
lama2re16		Retina	134.4	1.224	137.2	1.523	2.8	2.527	0.2879	2.08333
lama2re16		RPE	34.92	0.9913	32.29	0.8084	-2.63	1.287	0.0479	-7.5315
lama2re16		Body length	22390	283.2	22340	235.6	-50	368.4	0.883	-0.223314
lrrc4care17lrrc4cbre18	2	AL (COR-RET)	1082	11.84	1222	6.481	140	19.08	<0,0001	12.939
lrrc4care17lrrc4cbre18		AL (COR-VCD)	931.6	11.99	1087	6.867	155.4	19.25	<0,0001	16.681
lrrc4care17lrrc4cbre18		Cornea	22.05	0.7166	22.97	0.851	0.92	0.8793	0.4913	4.17234
lrrc4care17lrrc4cbre18		ACD	3.21	0.1686	5.971	0.466	2.761	0.5662	0.0001	86.0125
lrrc4care17lrrc4cbre18		Lens	653.4	6.222	748.8	3.754	95.4	10.47	<0,0001	14.6006
lrrc4care17lrrc4cbre18		VCD	252.9	6.609	309.1	3.908	56.2	9.334	<0,0001	22.2222
lrrc4care17lrrc4cbre18		Retina	150.3	1.631	135.2	0.8572	-15.1	1.889	<0,0001	-10.0466
lrrc4care17lrrc4cbre18		RPE	33.42	0.6594	37.69	1.117	4.27	1.291	0.0102	12.7768
lrrc4care17lrrc4cbre18		Body length	19470	327.3	19480	223.2	10	396.2	0.9703	0.0513611
lrrc4care17lrrc4cbre18	4	AL (COR-RET)	1321	12.85	1435	7.718	114	21.15	<0,0001	8.62983
lrrc4care17lrrc4cbre18		AL (COR-VCD)	1186	13.44	1296	7.27	110	21.54	<0,0001	9.27487
lrrc4care17lrrc4cbre18		Cornea	26.8	1.023	24.34	1.269	-2.46	1.501	0.1802	-9.1791
lrrc4care17lrrc4cbre18		ACD	9.092	1.902	5.714	0.7159	-3.378	2.127	0.1213	-37.1535
lrrc4care17lrrc4cbre18		Lens	797.5	6.073	875.5	3.92	78	10.36	<0,0001	9.78056
lrrc4care17lrrc4cbre18		VCD	352.8	8.433	389.6	5.512	36.8	9.962	0.005	10.4308
lrrc4care17lrrc4cbre18		Retina	134.4	1.224	138.8	1.035	4.4	2.107	0.0538	3.27381
lrrc4care17lrrc4cbre18		RPE	34.92	0.9913	37.69	1.117	2.77	1.672	0.1152	7.93242
lrrc4care17lrrc4cbre18		Body length	22390	283.2	22300	259.5	-90	384.2	0.8174	-0.401965
kcnq5are19kcnq5bre20	2	AL (COR-RET)	1082	11.84	1233	9.657	151	21.34	<0,0001	13.9556
kcnq5are19kcnq5bre20		AL (COR-VCD)	931.6	11.99	1091	10.38	159.4	21.89	<0,0001	17.1103
kcnq5are19kcnq5bre20		Cornea	22.05	0.7166	22.29	1.195	0.24	1.422	0.8695	1.08844
kcnq5are19kcnq5bre20		ACD	3.21	0.1686	5.021	0.4523	1.811	0.5607	0.0046	56.4174
kcnq5are19kcnq5bre20		Lens	653.4	6.222	752.7	4.85	99.3	11.18	<0,0001	15.1974
kcnq5are19kcnq5bre20		VCD	252.9	6.609	311.2	7.203	58.3	11.83	0.0001	23.0526
kcnq5are19kcnq5bre20		Retina	150.3	1.631	141.7	1.621	-8.6	2.4	0.0021	-5.72189
kcnq5are19kcnq5bre20		RPE	33.42	0.6594	29.91	0.6966	-3.51	0.9853	0.0022	-10.5027
kcnq5are19kcnq5bre20		Body length	19470	327.3	19400	345	-70	475.6	0.8928	-0.359527
kcnq5are19kcnq5bre20	4	AL (COR-RET)	1321	12.85	1413	15.23	92	28.32	0.0044	6.96442
kcnq5are19kcnq5bre20		AL (COR-VCD)	1186	13.44	1275	15.47	89	29.02	0.007	7.50422
kcnq5are19kcnq5bre20		Cornea	26.8	1.023	32	1.551	5.2	1.991	0.0177	19.403
kcnq5are19kcnq5bre20		ACD	9.092	1.902	5.835	0.4933	-3.257	2.01	0.1139	-35.8227
kcnq5are19kcnq5bre20		Lens	797.5	6.073	857.9	8.115	60.4	14.65	0.0006	7.57367
kcnq5are19kcnq5bre20		VCD	357.2	8.433	378.8	8.678	21.6	13.3	0.1231	6.04703
kcnq5are19kcnq5bre20		Retina	134.4	1.224	138.4	1.202	4	2.116	0.0781	2.97619
kcnq5are19kcnq5bre20		RPE	34.92	0.9913	32.15	0.6512	-2.77	1.295	0.0466	-7.93242
kcnq5are19kcnq5bre20		Body length	22390	283.2	22280	280.2	-110	-112	0.7818	-0.491291
