# Supplementary material for: Post-GWAS screening of candidate genes for refractive error in mutant zebrafish models
Source: Sci Rep. 2023 Feb 3;13:2017. doi: 10.1038/s41598-023-28944-y (PMC9898536; doi:10.1038/s41598-023-28944-y)
Supplement: Supplementary file 5 — Supplementary Information 5. [file 41598_2023_28944_MOESM5_ESM.xlsx]

## Sheet: Sheet1
Mutant line	Age (mpf)	Mean	SEM WT	Mean	SEM mutant	Difference means (Diopter)	SE	P-value	Relative change (%)
		WT (Diopter)		Mutant (Diopter)
tjp2ab1367tjp2bb1368	2	3.923	0.2778	3.2	0.3034	-0.723	0.4713	0.3079	-18.4298
tjp2ab1367tjp2bb1368	4	3.187	0.1948	5.257	0.3887	2.07	0.5419	0.0013	64.9514
pde11are13pde11a-likere14	2	3.923	0.2778	3.789	0.3712	-0.134	0.6003	0.8265	-3.41575
pde11are13pde11a-likere14	4	3.187	0.1948	2.665	0.1946	-0.522	0.2899	0.0602	-16.379
shisa6re15	2	3.923	0.2778	3.505	0.2489	-0.418	0.4419	0.3567	-10.6551
shisa6re15	4	3.187	0.1948	3.249	0.169	0.062	0.2635	0.8153	1.9454
lama2re16	2	3.923	0.2778	2.517	0.3735	-1.406	0.538	0.0176	-35.8399
lama2re16	4	3.187	0.1948	1.206	0.1988	-1.981	0.2834	<0.0001	-62.1588
lrrc4care17lrrc4cbre18	2	3.923	0.2778	0.5405	0.3584	-3.3825	0.5656	<0.0001	-86.2223
lrrc4care17lrrc4cbre18	4	3.187	0.1948	2.025	0.2648	-1.162	0.3385	0.003	-36.4606
kcnq5are19kcnq5bre20	2	3.923	0.2778	1.506	0.473	-2.417	0.6922	0.0026	-61.611
kcnq5are19kcnq5bre20	4	3.187	0.1948	0.599	0.1649	-2.588	0.2397	<0.0001	-81.2049
WT: Wild Type, mpf: months post-fertilization, SEM: standard error of the mean, SE: standard error. Relative change (%): difference of mutant mean relative to the WT mean, shown in percentage
